# Supplementary material for: Three-Station Non-Contrast MR Angiography of the Lower Extremities Using Standard and Centric Fresh Blood Imaging
Source: Sensors (Basel). 2025 Dec 6;25(24):7429. doi: 10.3390/s25247429 (PMC12737181; doi:10.3390/s25247429)
Supplement: Supplementary file 1 [file sensors-25-07429-s001.zip]

Archive with 1 entries (1 files):
- sensors-3981574-supplementary.pdf
